# Supplementary material for: Mapping the structure-function relationship along macroscale gradients in the human brain
Source: Nat Commun. 2024 Aug 16;15:7063. doi: 10.1038/s41467-024-51395-6 (PMC11329792; doi:10.1038/s41467-024-51395-6)
Supplement: Supplementary file 4 — Source Data [file 41467_2024_51395_MOESM4_ESM.zip]

Archive with 29 entries (28 files):
- sourcedata/
- sourcedata/FigureS3.xlsx
- __MACOSX/sourcedata/._FigureS3.xlsx
- sourcedata/FigureS2.xlsx
- __MACOSX/sourcedata/._FigureS2.xlsx
- sourcedata/FigureS9.xlsx
- __MACOSX/sourcedata/._FigureS9.xlsx
- sourcedata/Figure6.xlsx
- __MACOSX/sourcedata/._Figure6.xlsx
- sourcedata/FigureS5.xlsx
- __MACOSX/sourcedata/._FigureS5.xlsx
- sourcedata/FigureS4.xlsx
- __MACOSX/sourcedata/._FigureS4.xlsx
- sourcedata/FigureS8.xlsx
- __MACOSX/sourcedata/._FigureS8.xlsx
- sourcedata/Figure4.xlsx
- __MACOSX/sourcedata/._Figure4.xlsx
- sourcedata/FigureS7.xlsx
- __MACOSX/sourcedata/._FigureS7.xlsx
- sourcedata/FigureS6.xlsx
- __MACOSX/sourcedata/._FigureS6.xlsx
- sourcedata/Figure5.xlsx
- __MACOSX/sourcedata/._Figure5.xlsx
- sourcedata/FigureS1.xlsx
- __MACOSX/sourcedata/._FigureS1.xlsx
- sourcedata/Figure2.xlsx
- __MACOSX/sourcedata/._Figure2.xlsx
- sourcedata/Figure3.xlsx
- __MACOSX/sourcedata/._Figure3.xlsx
