# Supplementary material for: Mapping the structure-function relationship along macroscale gradients in the human brain
Source: Nat Commun. 2024 Aug 16;15:7063. doi: 10.1038/s41467-024-51395-6 (PMC11329792; doi:10.1038/s41467-024-51395-6)
Supplement: Supplementary file 4 — Source Data [file 41467_2024_51395_MOESM4_ESM.zip › sourcedata/FigureS9.xlsx]

## Sheet: FigS9a
spearman_r

## Sheet: FigS9b
spearman_r

## Sheet: FigS9c
spearman_r

## Sheet: FigS9d
spearman_r

## Sheet: FigS9e
spearman_r

## Sheet: FigS9f
spearman_r

## Sheet: FigS9g
spearman_r
