# Supplementary material for: Mapping the structure-function relationship along macroscale gradients in the human brain
Source: Nat Commun. 2024 Aug 16;15:7063. doi: 10.1038/s41467-024-51395-6 (PMC11329792; doi:10.1038/s41467-024-51395-6)
Supplement: Supplementary file 4 — Source Data [file 41467_2024_51395_MOESM4_ESM.zip › sourcedata/Figure6.xlsx]

## Sheet: Fig6a
parcel_name

## Sheet: Fig6b
parcel_name

## Sheet: Fig6c
parcel_name

## Sheet: Fig6d
parcel_name

## Sheet: Fig6e
parcel_name

## Sheet: Fig6f
parcel_name

## Sheet: Fig6g
parcel_name
