# Supplementary material for: Mapping the structure-function relationship along macroscale gradients in the human brain
Source: Nat Commun. 2024 Aug 16;15:7063. doi: 10.1038/s41467-024-51395-6 (PMC11329792; doi:10.1038/s41467-024-51395-6)
Supplement: Supplementary file 4 — Source Data [file 41467_2024_51395_MOESM4_ESM.zip › sourcedata/FigureS7.xlsx]

## Sheet: FigS7a
functional_term

## Sheet: FigS7b
functional_term

## Sheet: FigS7c
functional_term

## Sheet: FigS7d
functional_term
